# Supplementary material for: Tescalcin is a phagocytic checkpoint driving immune escape and limiting immunotherapeutic efficacy in hepatocellular carcinoma
Source: J Clin Invest. 2026 Apr 2;136(11):e200415. doi: 10.1172/JCI200415 (PMC13221238; doi:10.1172/JCI200415)
Supplement: Supporting data values [file jci-136-200415-s135.xlsx]

## Sheet: Figure 1
Figure 1E
Case	Pan-CK+ cells	CD45+ cells
1	75.57	4.29
2	41.55	7.03
3	79.3	4.29
4	71.25	26.33
5	82.31	3.59
6	12.19	7.99
7	79.57	6.35
8	69.45	10.95
9	70.8	24.42
10	70.32	19.5
Figure 1F
Case	Days	TESC High	TESC Low
1	33.27	0
2	10.3	1
3	40.37	1
4	41.77	0
5	32.07	0
6	45	0
7	17.87	1
8	67.17	0
9	9.93	1
10	28.23	1
11	9.23	1
12	20.3	1
13	35.13	1
14	58.43	0
15	41.5	1
16	59.7		0
17	17.4		0
18	36.3		1
19	68.83		0
20	61.8		0
21	13.93		1
22	36.4		0
23	60.6		0
24	40.93		0
25	62.47		0
26	72.9		0
27	32.8		1
28	58.83		0
29	46.27		1
30	55		0
Figure 1H
C57BL/6	NC	Tesc		Nude	NC	Tesc
1	0.74	1.37		1	1.65	1.88
2	0.6	1.32		2	1.61	1.73
3	0.74	1.44		3	1.68	1.58
4	0.8	1.28		4	1.53	1.68
5	0.66	1.44		5	1.45	1.5
Figure 1I
BALB/C	NC	shTesc		Nude	NC	shTesc
1	0.89	0.59		1	1.63	1.62
2	0.86	0.61		2	1.78	1.63
3	1.05	0.49		3	1.74	1.51
4	0.98	0.53		4	1.77	1.75
5	1.02	0.48		5	1.52	1.63
Figure 1L
shTesc	-	+	-	+	-	+
αPD-1	-	-	+	+	+	+
OXA	-	-	-	-	+	+
1	0.89	0.59	0.46	0.21	0.25	0.16
2	0.87	0.62	0.47	0.32	0.31	0.08
3	1.09	0.51	0.5	0.22	0.28	0.15
4	1.05	0.54	0.43	0.19	0.25	0.14
5	1.05	0.47	0.36	0.22	0.28	0.14
Figure 1N
Tesc	-	+	-	+	-	+
αPD-1	-	-	+	+	+	+
OXA	-	-	-	-	+	+
1	0.72	1.39	0.23	0.46	0.09	0.21
2	0.64	1.33	0.27	0.39	0.12	0.37
3	0.75	1.45	0.27	0.45	0.12	0.39
4	0.73	1.28	0.24	0.44	0.13	0.23
5	0.66	1.56	0.21	0.34	0.12	0.26
Figure 1P
sgTesc	-	+	-	+	-	+
αPD-1	-	-	+	+	+	+
OXA	-	-	-	-	+	+
1	17.72	13.7	17.2	10.26	13.83	5.23
2	18.36	13.06	14.61	12.55	15.9	6.33
3	14.29	13.29	15.62	11.13	12.87	7.36
4	18.12	14.13	17.25	10.17	14.47	9.99
5	18.39	13.91	13.3	9.33	15.73	8.12

## Sheet: Figure 2
Figure 2A
	NC								shTesc
CD8	25	32	28	18	23	30	33		62	45	55	51	68	40
CD4	32	40	36	29	33	30	27		25	26	39	34	31	30
NKp46	15	12	9	18	17	18	20		12	10	18	14	13	17
B220	12	10	8	15	21	15	14		18	21	15	11	13	18
Ly-6G	28	31	19	24	25	20	22		35	39	18	34	27	20
F4/80	90	102	88	95	111	105	100		98	91	89	110	119	102
Figure 2B
	NC	shTesc
1	22.6	32.5
2	14.8	29.2
3	13.4	44.5
4	13.8	30.2
5	21.9	37.1
Figure 2C
	IFN-γ				TNF-α
	NC	shTesc			NC	shTesc
	16.3	22.6		1	18.2	26.3
	12.6	33.1		2	19.2	24.9
	10.9	20.1		3	15.3	27.7
	22.6	50.6		4	12.4	37.9
	13.6	20.9		5	23.4	27.3
Figure 2D
	NC	shTesc
1	26.1	31.9
2	12.7	30
3	13.1	20.7
4	11.9	25.6
5	20.1	26.5
Figure 2E
	NC	Tesc
1	35	21
2	48	16
3	50	19
4	42	31
5	40	22
6	39	27
Figure 2F
	IFN-γ				TNF-α				GZMB
	NC	Tesc			NC	Tesc			NC	Tesc
1	15.3	11.1		1	12.7	4.2		1	24.7	19.1
2	34.6	4.2		2	18.6	3.92		2	27.2	19.9
3	12.9	4.49		3	6.48	3.48		3	27.7	22.2
4	18.4	9.03		4	12.1	7.17		4	27.8	23.4
5	14	18.3		5	7.49	2.59		5	28.8	23.9
6	24.3	3.39		6	16.2	2.68		6	29.8	27.2
Figure 2G
shTesc	-	+	-	+
αCD8	-	-	+	+
1	1.18	0.53	1.61	1.2
2	0.89	0.44	1.22	1.74
3	0.85	0.58	1.8	1.7
4	1.21	0.51	1.83	1.23
5	0.85	0.42	1.56	1.65
Figure 2H
	SIINFEKL–H-2Kb tetramer+ in CD8 (%)				IFN-γ				GZMB
	NC-OVA	Tesc-OVA			NC-OVA	Tesc-OVA			NC-OVA	Tesc-OVA
1	85.9	67.4		1	48.6	25.6		1	40	17.5
2	76.6	66.6		2	56.6	31		2	39	34.3
3	95.2	65.2		3	41.8	31.3		3	36.1	27.7
4	97.7	67.7		4	48.6	30.8		4	39.8	26.2
5	96.1	82.1		5	42.7	32.9		5	50.3	30.6
Figure 2I
	NC-OVA	Tesc-OVA
1	693	482
2	709	558
3	643	506
4	832	481
5	789	491
Figure 2J
	×103 dead cells	NC-OVA				Tesc-OVA
	5	0.670111	1.05351	0.709276		0.709276	0.670111	1.05351
	10	2.63296	2.59073	2.6336		2.6208	2.62456	2.54843
	15	2.6631	2.66654	2.67935		2.54656	2.54544	2.57604
	20	2.65292	2.72909	2.69794		2.58805	2.58244	2.61208
Figure 2K
	IFN-γ				TNF-α				GZMB
	NC	Tesc			NC	Tesc			NC	Tesc
1	61.5	61.5		1	38.8	31.7		1	37.5	37.3
2	69.9	55.7		2	33	26.5		2	55.5	35.7
3	56.5	52.3		3	28.8	25.4		3	50.7	50.3

## Sheet: Figure 3
Figure 3A
×104 dead cells	NC+BMDMs				Tesc+BMDMs				NC				Tesc
0	25.2	24.7	19		25.5	22.8	24.2		26	22	28.6		20.4	28.6	25.3
5	39.1	43.4	44.9		33.7	31.9	30.3		28.4	28.7	23.7		24.5	29.8	28
10	51.8	54.6	57.1		33.9	34	38.5		31	26.5	30.5		28.6	26.4	29.2
15	65.3	65.3	62.2		36.6	43.4	44.4		31.2	31.7	32.2		29.6	31	31
Figure 3B
×104 dead cells	NC+BMDMs				Tesc+BMDMs				NC				Tesc
0	8.97	8.01	10.9		5.88	10.6	8.7		8.44	9.41	9.55		7.2	9.64	8.21
5	19.6	23.1	27		17.5	18.7	18.7		10.1	10.4	10.4		7.48	9.93	9.99
10	45.8	41.1	45		28	30.4	29.9		11.4	11.7	12.1		10.7	11	11.1
15	62.1	64.7	64.9		47.1	46	46.9		14.1	14.3	16.5		12.2	13	13.3
Figure 3C
×104 dead cells	NC+BMDMs				Tesc+BMDMs				NC				Tesc
0	4.32	7.46	9.99		2.63	5.73	9.75		5.57	5.61	5.63		3.35	5.16	5.26
5	14.3	23.7	21.9		11.2	11.6	13.2		6.17	6.42	6.61		5.66	5.79	5.99
10	26.2	27	39.8		16.6	17.5	25.3		7.74	7.99	8.29		6.83	6.93	7.3
15	48.3	58	63.8		29.3	40.9	44.7		10.8	12	15.7		8.46	8.99	10.2
Figure 3D
	NC	shTesc
1	52.5	71
2	53.7	68.8
3	54.1	67.6
Figure 3E
	IFN-γ				GZMB
	NC	shTesc			NC	shTesc
1	60.4	70.4		1	43.2	59.1
2	58.9	68.8		2	49.3	59.2
3	56.2	73.3		3	52.2	70.2
Figure 3F
shTesc	-	+	-	+
DCs	+	+	-	-
1	52.5	62.5	22.1	27.3
2	54.2	62.5	16.3	20.7
3	55.7	63.6	17.4	17.8
Figure 3G
	IFN-γ						GZMB
shTesc	-	+	-	+		shTesc	-	+	-	+
DCs	+	+	-	-		DCs	+	+	-	-
1	53.9	61.8	20.4	23.9		1	41.5	51.3	16.5	23.9
2	55.8	64.3	20.5	20.7		2	47.2	52.6	20.5	18.1
3	53.1	65	13	16.5		3	47.8	56	17.1	18.1
Figure 3H
shTesc	-	+	-	+
αCSF1R	-	-	+	+
1	0.96	0.51	1.6	1.1
2	0.94	0.71	1.13	1.07
3	0.89	0.64	1.05	1.17
4	0.87	0.41	1.55	1.25
Figure 3I
shTesc	-	+	-	+
αCSF1R	-	-	+	+
1	13.4	32.2	12.6	11.6
2	15.3	37.6	10.2	18.6
3	26.9	37.6	10.3	18.7
4	18.3	39.2	19	20.1
Figure 3J
	IFN-γ						GZMB
shTesc	-	+	-	+		shTesc	-	+	-	+
αCSF1R	-	-	+	+		αCSF1R	-	-	+	+
1	17.2	34.2	7.46	17.7		1	23	30.4	6.17	17.4
2	12.3	38.2	12.2	17		2	20.5	32.1	11.2	22.1
3	22.8	39.5	17.7	24.4		3	21	36.1	15.4	19.6
4	23.9	42	16.7	24.6		4	18.1	37.4	18.1	11.2

## Sheet: Figure 4
Figure 4A
	NC	shTesc
1	6.8	8.92
2	6.85	8.59
3	6.74	8.92
Figure 4B
	NC	shTesc
1	7.62	9.75
2	7.72	9.56
3	7.96	9.6
Figure 4C
	NC	shTesc
1	0.94	7.39
2	0.84	7.46
3	1.23	11.62
Figure 4D
	NC	shTesc
1	4.7	5.64
2	3.91	6.19
3	5.23	5.77
Figure 4F
shTesc	-	+	-	+
shTap1	-	-	+	+
1	7.79	10.18	7.69	10.21
2	7.31	10.15	7.72	9.98
3	7.84	9.82	7.87	10.05
Figure 4G
	NC	shTesc
1	6.58	8.27
2	6.58	8.98
3	7.03	8.99
Figure 4I
shTesc	-	+	-	+
shTap1	-	-	+	+
1	8.12	8.72	5.85	6.14
2	7.91	9.28	5.6	6.31
3	7.51	9.34	6.21	6.54
Figure 4J
	NC	shTESC
1	6.78	9.21
2	6.24	8.79
3	6.64	8.73
Figure 4K
	NC	shTESC			NC	TESC
1	3.68	5.59		1	3.22	2.28
2	3.12	4.15		2	3.87	1.87
3	2.93	4.58		3	3.37	1.93
Figure 4L
	NC	shTESC			NC	shTESC
1	2.44	3.41		1	0.6	0.92
2	2.28	3.55		2	0.54	0.94
3	2.28	3.87		3	0.58	1.05
Figure 4M
	NC	TESC			NC	TESC
1	2.28	1.44		1	0.51	0.4
2	2.28	1.48		2	0.6	0.31
3	1.9	1.56		3	0.67	0.43
Figure 4N
shTesc	-	+	-	+
shCalr	-	-	+	+
1	42.8	58	43	44
2	40.4	65.7	35.9	44.6
3	52.8	65.7	41.8	51.4
Figure 4O
	IFN-γ						GZMB
shTesc	-	+	-	+		shTesc	-	+	-	+
shCalr	-	-	+	+		shCalr	-	-	+	+
1	52.6	69.8	46.9	56.2		1	49.5	58.9	48.7	47.2
2	53	79.8	51.8	52.6		2	52	63.4	47.2	53.9
3	67.8	81.8	52	61.8		3	53.7	64.3	47.8	46.5
Figure 4P
shTesc	-	+	-	+
shCalr	-	-	+	+
1	1.07	0.42	0.95	0.72
2	1.13	0.92	1.05	0.72
3	0.96	0.75	0.96	1.03
4	1.05	0.41	1.08	1.06
5	1.01	0.36	1.06	1.11
Figure 4Q
shTesc	-	+	-	+
shCalr	-	-	+	+
1	21.1	27	12	17.3
2	21.2	31.2	12.5	19.6
3	21.7	34.6	19.4	25
4	17.6	34.8	22.4	25.5
5	16.3	38.1	24.7	25.8
Figure 4R
	IFN-γ						GZMB
shTesc	-	+	-	+		shTesc	-	+	-	+
shCalr	-	-	+	+		shCalr	-	-	+	+
1	18.8	33.3	17.9	18.4		1	13.6	33.2	10.6	18.1
2	17.4	34	14.8	18.6		2	13.7	33.3	12.2	13.6
3	17.9	40.3	16.4	18		3	17.2	41.2	12.8	27.1
4	25.6	44.4	17.7	30.5		4	17.6	43.9	25	27.8
5	15.9	26.6	18.8	30.6		5	27.9	44.4	26.1	28.7

## Sheet: Figure 5
Figure 5B
shTesc	-	+	-	+
TUDCA	-	-	+	+
1	6.71	9.09	6.62	6.53
2	6.55	9.34	6.29	6.42
3	6.52	9.08	6.56	6.91
Figure 5C
	NC	shTesc			NC	Tesc
1	4.9	14.18		1	5.49	3.11
2	5.69	14.27		2	4.31	3.24
3	5.57	13.28		3	4.67	3.09
Figure 5E
shTesc	-	+	-	+
BAPTA	-	-	+	+
1	6.53	8.92	7.59	7.61
2	6.81	8.92	7.66	8
3	7.122	9.31	7.69	8.05
Figure 5F
shTesc	-	+	-	+
TUDCA	-	-	+	+
1	4.11	15.1	1.23	9.54
2	4.4	14.84	1.32	10.26
3	4.14	15.61	1.41	9.36
Figure 5G
	NC	shTesc
1	8.92	8.43
2	8.92	9.27
3	7.44	8.62
Figure 5H
	NC	Tesc	Tesc(D128A)
1	3.66	2.41	3.48
2	4.44	2.57	3.4
3	4.33	2.5	4.02
Figure 5J
	NC	Tesc	Tesc(D128A)
1	6.64	5.53	6.24
2	6.2	5.64	6.26
3	6.55	5.61	6.44
Figure 5K
	NC	Tesc	Tesc(D128A)
1	4.81	3.47	4.52
2	4.82	3.77	4.73
3	4.79	3.62	4.44
Figure 5L
	NC	Tesc	Tesc(D128A)
1	58.8	42.9	48.3
2	59.6	43.2	55.9
3	68.2	44.2	58.1
Figure 5M
	IFN-γ						GZMB
	NC	Tesc	Tesc(D128A)				NC	Tesc	Tesc(D128A)
1	55.4	31	52.4			1	63.4	42.4	54.1
2	63.3	38.7	54.8			2	63.5	45.5	57.9
3	52.6	38.9	52.7			3	60.4	52.3	62

## Sheet: Figure 6
Figure 6E
	IgG	TESC
1	0.004208	19.7967
2	0.0024	21.5138
3	3.1e-05	38.7786
Figure 6F
Tesc	-	+	-	+
OICR-9429	-	-	+	+
1	15.35	15.47	11.15	14.97
2	18.44	18.57	9.34	15.36
3	20.01	20.16	12.02	15.23
4	12.03	14.14	10.13	13.14
5	16.75	16.93	12.47	17.83
Figure 6G
Tesc	-	+	-	+
OICR-9429	-	-	+	+
1	25	25	17	25.7
2	17	19.88	15.7	22.4
3	23.47	22	11.6	21.4
4	22.44	27	12	18.7
5	23.7	26	19.7	19.7
Figure 6H
	IFN-γ						GZMB
Tesc	-	+	-	+		Tesc	-	+	-	+
OICR-9429	-	-	+	+		OICR-9429	-	-	+	+
1	19.3	21.1	9.3	16.2		1	29.65	30.55	24.65	27.45
2	17.8	25.8	10.4	16.9		2	25.4	32.9	20.4	28.45
3	22.7	24.2	12.4	22.2		3	31.35	32.1	24.7	26.1
4	21.1	23.5	15.9	20.1		4	30.55	26.75	19.7	30.05
5	25.4	19.4	15.8	21.3		5	27.7	29.7	22.9	30.65
Figure 6I
	MHC-I+ in macrophages				GZMB+ in CD8+ T cells
Case	TESC High	TESC Low		Case	TESC High	TESC Low
1	6	9		1	5	11
2	4	20		2	7	10
3	9	12		3	20	22
4	7	17		4	12	25
5	13	5		5	10	13
6	6	12		6	13	18
7	7	14		7	20	23
8	12	13		8	17	19
9	2	12		9	3	17
10	2	20		10	3	30
11	6	5		11	5	19
12	11	16		12	5	23
13	9	11		13	14	10
14	15	15		14	6	11
15	4	18		15	8	17
Figure 6J
	TESC High																TESC Low
TESC	3.96	5.49	7.7	8.17	14.47	15.76	23.11	24.35	24.97	35.1	38.05	42.44	42.51	63.76	94.33		3.73	0.12	0.32	0.42	0.76	1.25	1.54	1.61	1.75	1.76	1.84	2.45	2.72	3.22	3.51
H3K4me3	0.43	8.85	4.81	29.48	41.47	4.35	14.89	5.57	58.88	82.2	35.46	0.91	12.08	48.85	99.72		4.83	8.58	2.24	1.41	7.51	25.9	12.05	1.72	14.14	12.7	0.43	27.36	35.61	6.36	5.36
p-IRE1α	161.49	32.17	33	32.58	98.99	41.3	26.51	14.42	8.56	7.76	40.36	38.72	28.35	95.72	19.56		78.41	70.89	101.44	148.46	88.47	113.35	67.34	39.02	103.68	68.06	162.56	114.11	25.08	96.09	211.58
p-PERK	91.04	88.22	64.38	43.54	79.59	34.77	56.58	87.07	66.13	38.39	66.48	62.31	79.31	82.22	44.46		90.09	81.98	81.34	84.72	189.77	96.82	125.68	21.55	132.37	98	38.67	51.64	60.88	130.72	129.91
CALR	107.81	200.48	66.6	43.24	97.04	101.42	81.31	116.78	124.7	41.93	82.97	35.73	64.37	75.4	167.96		74.4	142.16	134.17	148.22	139.52	172.95	116.06	135.64	163.77	123.92	183.59	151.16	127.73	224.28	148.25
Figure 6K
Case	Days	H3K4me3 High	H3K4me3 Low
1	17.4	0
2	10.3	1
3	13	1
4	41.77	0
5	32.07	0
6	45	0
7	17.87	1
8	33	0
9	9.93	1
10	28.23	1
11	9.23	1
12	20.3	1
13	35.13	1
14	58.43	0
15	59.7	0
16	41		1
17	67		0
18	36.3		1
19	68.83		0
20	61.8		0
21	40.37		1
22	36.4		0
23	60.6		0
24	40.93		0
25	62.47		0
26	72.9		0
27	32.8		1
28	58.83		0
29	46.27		1
30	55		0
Figure 6L
Tesc	-	-	-	-	+	+	+
OICR-9429	-	+	-	+	-	+	+
αPD-1	-	-	+	+	-	-	+
1	0.95	0.69	0.34	0.11	1.5	1.45	0.96
2	1.2	0.53	0.62	0.21	1.34	0.88	0.86
3	1.11	0.62	0.41	0.08	1.03	1.23	1.04
4	0.85	0.67	0.43	0.02	1.58	1.34	0.78
5	0.94	0.56	0.46	0.2	1.27	1.24	0.65
Figure 6M
Tesc	-	-	-	-	+	+	+
OICR-9429	-	+	-	+	-	+	+
αPD-1	-	-	+	+	-	-	+
1	14.726	18.354	15.067	19.807	13.486	12.041	14.63
2	14.823	20.408	15.117	20.34	12.277	12.08	13.797
3	16.194	21.452	17.467	21.812	11.585	12.887	16.957
4	16.354	18.66	17.758	18.415	10.225	13.399	14.63
5	17.353	19.807	18.173	18.66	15.642	15.78	14.678
Figure 6N
Tesc	-	-	-	-	+	+	+
OICR-9429	-	+	-	+	-	+	+
αPD-1	-	-	+	+	-	-	+
1	20.1	24.8	37.8	44.7	12	15.4	33.5
2	24	34	39.4	51.9	13.7	15.9	32
3	24.1	34.8	34.6	52.7	13.9	17.8	25.5
4	26	40.4	32.6	53.6	20.3	14.6	29.5
5	30.7	44.6	49.1	54.1	15	21.4	35.6
Figure 6O
	IFN-γ									GZMB
Tesc	-	-	-	-	+	+	+		Tesc	-	-	-	-	+	+	+
OICR-9429	-	+	-	+	-	+	+		OICR-9429	-	+	-	+	-	+	+
αPD-1	-	-	+	+	-	-	+		αPD-1	-	-	+	+	-	-	+
1	12.8	29.8	30.2	42.3	7.88	13.9	24.7		1	26.4	38.6	33.3	51	14.5	17.1	37.7
2	16.5	26.4	28.9	40	10.7	15	27.8		2	23.2	31.9	41.3	56.8	17	21.2	33
3	17.7	30.5	31.7	40.7	9.41	14	27.8		3	23.4	32.9	42.1	60.7	20	22.1	28.9
4	14.4	29.9	31.8	43.3	10.7	10.7	31.3		4	24.3	33.2	43.6	67.3	10.7	24.2	33.1
5	21.1	20.6	36.7	46.7	9.32	9.12	20.4		5	26.3	40.6	47.6	71	12.6	15.6	40

## Sheet: Supplementary Figure 1
Supplementary Figure 1D
	PD	SD	PR	pCR
TESC Low	6.67	20	60	13.33
TESC High	26.67	53.33	20	0
Supplementary Figure 1E
	R	NR
Case	1.76662	11.1788
1	2.13	11.63
2	2.93	13.77
3	10.5	22.87
4	30.55	7.22
5	23.09	3.41
6	30.42	4.91
7	22.41	40.44
8	29.22	44.69
9	5.7	69.66
10	6.06	88.29
Supplementary Figure 1I
	Days	NC	Tesc
1	29	1
2	42	1
3	37	1
4	40	1
5	45	1
6	40	1
7	41	1
8	46	1
9	42	1
10	35	1
11	45	1
12	45	1
13	37	1
14	39	1
15	43	1
16	25		1
17	35		1
18	29		1
19	31		1
20	29		1
21	28		1
22	28		1
23	32		1
24	34		1
25	35		1
26	34		1
27	25		1
28	22		1
29	20		1
30	34		1
Supplementary Figure 1J
	Days	NC	shTesc
1	29	1
2	25	1
3	27	1
4	30	1
5	25	1
6	30	1
7	31	1
8	26	1
9	27	1
10	30	1
11	31	1
12	28	1
13	27	1
14	29	1
15	31	1
16	35		1
17	37		1
18	29		1
19	40		1
20	39		1
21	45		1
22	37		1
23	32		1
24	48		1
25	35		1
26	41		1
27	34		1
28	42		1
29	45		1
30	34		1
Supplementary Figure 1K
	NC				shTesc
24	0.4107	0.3752	0.4148		0.3602	0.3864	0.3902
48	0.6313	0.6367	0.6602		0.6836	0.6019	0.6619
72	1.4371	1.393	1.4284		1.3553	1.433	1.3945
96	2.5588	2.7604	2.6343		2.4474	2.494	2.5848
Supplementary Figure 1L
	NC				Tesc
24	0.4913	0.499	0.5106		0.5088	0.5021	0.5038
48	0.9039	0.8797	0.8825		0.8936	0.9048	0.8986
72	1.6656	1.4929	1.4367		1.5322	1.6332	1.4751
96	2.9309	3.1654	3.0686		3.0816	3.2008	3.2206

## Sheet: Supplementary Figure 2
Supplementary Figure 2B
shTesc	-	+	-	+
αCD8	-	-	+	+
1	32	56	8	7
2	28	50	7	11
3	35	62	5	12
4	29	55	10	9
5	30	60	11	8
Supplementary Figure 2D
	Apoptosis				Necrosis
Vehicle	5.6	5.68	5.64		1.23	1.03	0.87
OXA	96.04	94.33	93.82		0.98	1.28	1.02
Supplementary Figure 2G
	IFN-γ				GZMB
	TESC Low	TESC High			TESC Low	TESC High
1	76.1	15.5		1	27.2	14.6
2	76.1	37.1		2	15.6	24.3
3	62.2	40.7		3	33.4	6.7
4	45.7	16.2		4	50.5	10.7
5	46.5	12		5	54.1	11.9

## Sheet: Supplementary Figure 3
Supplementary Figure 3C
	Apoptosis				Necrosis
Vehicle	2.13	5.05	3.3		4.61	3.04	3.11
OXA	88.38	91.91	89.2		4.69	4.37	4.25
Supplementary Figure 3E
shTesc	-	+	-	+
αCSF1R	-	-	+	+
1	89	95	10	11
2	100	78	9	12
3	79	102	8	8
4	97	104	5	6

## Sheet: Supplementary Figure 4
Supplementary Figure 4A
	NC	shTesc
1	37.8788	74.2857
2	40	64.5161
3	30.9091	64.2857
4	26.3158	66
5	41.6667	58.209
Supplementary Figure 4B
	NC	Tesc
1	9.45	3.59
2	9.15	1.38
3	7.9	1.35
Supplementary Figure 4C
	NC	Tesc
1	3.79	3.45
2	3.95	3.59
3	4.39	3.29
Supplementary Figure 4D
	MHC-I+ in macrophages				MHC-II+ in macrophages
Case	NC	shTesc		Case	NC	shTesc
1	5	11		1	5	15
2	7	14		2	6	14
3	5	14		3	3	16
4	8	16		4	7	14
5	5	15		5	6	10
6	6	11		6	6	7
7	8			7	9
Supplementary Figure 4E
	MHC-I+ in macrophages				MHC-II+ in macrophages
Case	NC	Tesc		Case	NC	Tesc
1	9	4		1	10	3
2	8	5		2	4	4
3	6	6		3	5	3
4	7	5		4	7	2
5	7	5		5	6	3
Supplementary Figure 4K
shTesc	-	+	-	+
shTap1	-	-	+	+
1	4.59	5.55	4.27	5.24
2	4.24	6.13	4.11	5.54
3	4.86	5.35	4.5	5.11
Supplementary Figure 4M
	NC	Tesc
1	6.84	5.36
2	6.15	5.49
3	6.35	5.37
Supplementary Figure 4N
	NC	shTesc			NC	Tesc
1	1.65	1.59		1	8.56	10.1
2	1.7	1.65		2	9.33	9.18
3	1.76	1.75		3	9.94	8.78
Supplementary Figure 4P
shTesc	-	+	-	+
shCalr	-	-	+	+
1	4.99	5.73	5.29	5.01
2	4.96	6.1	4.96	5.31
3	5.01	5.58	4.79	5.2
Supplementary Figure 4S
	NC	TESC
1	5.3	3.31
2	5.47	3.7
3	5.42	3.08
Supplementary Figure 4T
	NC	shTESC			NC	TESC
1	4.42	5.58		1	4.52	3.67
2	4.25	5.15		2	4.3	3.64
3	4.78	5.86		3	4.8	3.56
Supplementary Figure 4U
	NC	shTESC			NC	shTESC
1	1.63	2.35		1	2.56	3.01
2	1.71	2.39		2	2.52	3.08
3	1.56	2.16		3	2.48	2.95
Supplementary Figure 4V
	NC	TESC			NC	TESC
1	1.37	0.99		1	1.85	1.43
2	1.52	0.91		2	1.96	1.4
3	1.52	0.945		3	2.02	1.41

[truncated: 2 more sheets: Supplementary Figure 5, Supplementary Figure 6]
